# Supplementary material for: Morphological switch to a resistant subpopulation in response to viral infection in the bloom-forming coccolithophore Emiliania huxleyi
Source: PLoS Pathog. 2017 Dec 15;13(12):e1006775. doi: 10.1371/journal.ppat.1006775 (PMC5756048; doi:10.1371/journal.ppat.1006775)
Supplement: S2 Table — (CSV) [file ppat.1006775.s008.csv]

Fold change (2-__Ct) values obtained by qPCR of S-cell and meiosis genes for RCC 1216 and CCMP 2090 during EhV infection
Strain: RCC 1216
S-cell genes		Time
	Genes	0.2	0.4	1	1.2	1.4	2	2.3	3	3.3	4	8	10	14
	FLAG 4	1.89	0.6	3.34	2.18	30.59	16.05		2111.48	2414.42	10767.5	503.92	666.51	706.83
	FLAG 5	1	0.86	2.94	6.48	469.89	9.72	447.97	87.83	33.02	155.03	98.5	96.38	90.47
	FLAG 8	7.16	0.67	3.31	13.45	7.65	103		1766.68	2396.13		182.83	11.24	10.97
	FLAG 11	4.05	5.47	145.37	242.83	518.77	8069.43	18716.96	1910.13	2314.15		126.26	12.18	44.86
	PHOTO 1	2.13	5.36	36.1	196.05	186.9	213.37	8415.66		2450.3		237.54	30.02	87.25
	PHOTO 2	0.88	1.04	0.28	1.17	10.91	5.14	911.02	226.61	107.48	2489.31	1993.64	1342.23	9635.13
	MYB	1.14	0.64	2.69	2	2.25	25.25	814.67	82.09	477.46	429.69	1198.42	1798.43	7282.97
	H2A	1.06	0.79	2.64	16.13	12.66	193.98	2036.14	570.03	519.81	61.3	43.11	40.9	9.19
Meiosis genes		Time
	Genes	0.2	0.4	1	1.2	1.4	2	2.3	3	3.3	4	8	10	14
	Spo11-2	0.68	0.91	0.28	0.28	0.45	0.38		0.66				0.08	0.04
	Spo11-3	0.99	1.02	0.76	1.85	1.05	0.16	0.11	8.75	0.5	6.43		0.03	0.06
	DMC1	1.11	0.92	0.32	0.62	1.23	1.75	39.61	1.3	5.44	3.86
	HOP1	1.39	1.14	0.31	0.59	0.42	0.47	2.62	0.58
	MER3	1.76	1.11	0.05	0.73	1.42	1.72	90.3	4.39
	MND1	0.78	1.1	0.4	0.44	0.77	0.23	0.98	0.58	0.72	0.2	0.02	0.03	0.05
	MSH5	1.22	1.12	0.44	0.64	0.37	0.67	10.95	2.62	0.72	5.64			0
Strain: NCMA 2090
S-cell genes		Time
	Genes	1	2	2.3	65
	FLAG 4	10.49	13442.09
	FLAG 8	10.84	1334.24
	FLAG 11	181.1	13523.09	13087.31	238.93
	PHOTO 2	1.54	3147.86	378.43	24.31
	MYB	4.09	677.6	158.81	144.39
	H2A	5.22	2741.72	1907.42	6.21
Meiosis genes		Time
	Genes	1	2	2.3	65
	Spo11-2	0.55	1	1.57	1.97
	Spo11-3	0.81	3.9	1.99	5.87
	DMC1	0.81	4.43	1.35	3.22
	HOP1	0.4	1.01	0.17	2.93
	MER3	0.51	1	1.02	1.85
	MND1	0.66	4.42		2.54
	MSH5	0.37	1.96	0.07	1.52
